# Supplementary material for: Association Between Gardnerella vaginalis Vaginolysin Level and Clinical Symptoms of Bacterial Vaginosis
Source: Microorganisms. 2026 Feb 2;14(2):347. doi: 10.3390/microorganisms14020347 (PMC12943129; doi:10.3390/microorganisms14020347)
Supplement: Supplementary file 1 [file microorganisms-14-00347-s001.zip]

Archive with 3 entries (3 files):
- Supplementary Data S1.pdf
- Supplementary Data S2.xlsx
- Supplementary Data S3.pdf
