# Supplementary material for: Association Between Gardnerella vaginalis Vaginolysin Level and Clinical Symptoms of Bacterial Vaginosis
Source: Microorganisms. 2026 Feb 2;14(2):347. doi: 10.3390/microorganisms14020347 (PMC12943129; doi:10.3390/microorganisms14020347)
Supplement: Supplementary file 1 [file microorganisms-14-00347-s001.zip › Supplementary Data S2.xlsx]

## Sheet: Sheet
GV Genotyping Detection Primer Sequences
Gv_tuf_F	TCCCAACCCCAACTCACGATCTT
Gv_tuf_R	RCGCAAACCAACRATCTCAACTGG
Gv1_fuc1_F	CCAGTCATAAGTTTGCGTTTTACC
Gv1_fuc1_R	TGGCACTGGCAAAGTTTACAAC
Gv2_hyp_F	GCAAAGCAGACTGAGCGTATTAG
Gv2_hyp_R	GTAATAATCAGGCTCCTCATCGC
Gv3_thi_F	TTCTGCTTCTTCTGCTATTTGCTG
Gv3_thi_R	TTCGTTGACTTTTGGGCAACATG
Gv4_cic_F	CCTACGCAAGCTCCAGACGAC
Gv4_cic_R	ACAAGTTGCACTCTTCGAGCTGG
